# Supplementary material for: Combined Analyses of the ITS Loci and the Corresponding 16S rRNA Genes Reveal High Micro- and Macrodiversity of SAR11 Populations in the Red Sea
Source: PLoS One. 2012 Nov 20;7(11):e50274. doi: 10.1371/journal.pone.0050274 (PMC3502338; doi:10.1371/journal.pone.0050274)
Supplement: Table S3 — Metagenomic libraries and their associated metadata that were used to recruit various SAR11-specific ITS reads and 16S rRNA gene sequences homologous to those in our annotated reference databases. (XLSX) [file pone.0050274.s008.xlsx]

## Sheet: Table S3
	Table S3. Metagenomic libraries and their associated metadata that were used to recruit various SAR11-specific ITS reads and 16S rRNA gene sequences homologous to those in our annotated reference databases.
									16S rRNA gene sequences			ITS sequences
				Date	Sampling	Habitat	Filter used	Total reads	Reads recruited	Min. Bit Score/		Reads recruited	Min. Bit Score/	Temp.	Salinity	Diss.O2	NOx	PO4–	Chl a	Water depth
	Sample No.	Dataset / Location / (Site ID)	Lat. / Long.	(mm/dd/yy)	depth (m)	description	(μm)	(counts)	(counts)	Max E-value		(counts)	Max E-value	(°C )	(psu)	(μM)	(μM)	(μM)	(μg kg–1)	(m)
		Hawaii Ocean Time Series (HOT) a
	1	HOT186_25m, N. Atlantic (SRX007372)	22.73 / –158.03	2006-10-22	25	Photic zone	0.2 – 1.6	623559	92	98 / 1.85E–22		42	137 / 5.71E–34	26.19	35.14	205.6	0.08	0.01	0.102
	2	HOT186_75m, N. Atlantic (SRX007369)	22.75 / –158.03	2006-10-22	75	Mixed layer	0.2 – 1.6	995747	90	114 / 2.67E–27		35	143 / 1.34E–35	23.3	35.19	224	0.08	0.02	0.302
	3	HOT186_110m, N. Atlantic (SRX007370)	22.75 / –158.03	2006-10-19	110	DCM	0.2 – 1.6	473166	99	121 / 1.25E–29		30	72 / 4.18E–14	22.16	35.29	214.6	0.08	0.05	0.5597
	4	HOT186_500m, N. Atlantic (SRX007371)	22.75 / –158.03	2006-10-19	500	Mesopelagic	0.2 – 1.6	673674	162	98 / 1.66E–22		56	62 / 3.06E–11	8.57	34.09	156.7	22	2	0
		Bermuda Atlantic Time Series (BATS) a
	5	BATS216_20m, Sargasso Sea (SRX008032)	31.67 / –64.17	2006-10-11	20	Photic zone	0.2 – 1.6	357882	96	88 / 1.68E–19		47	169 / 2.20E–43	26.65	36.4	205.4	0	0	0	>4200
	6	BATS216_50m, Sargasso Sea (SRX008033)	31.67 / –64.17	2006-10-12	50	Mixed layer	0.2 – 1.6	464657	76	90 / 4.16E–20		40	190 / 5.28E–50	23.6	36.7	228.9	0	0	0	>4200
	7	BATS216_100m, Sargasso Sea (SRX008035)	31.67 / –64.17	2006-10-11	100	DCM	0.2 – 1.6	525606	59	131 / 1.20E–32		33	111 / 4.54E–26	20.64	36.7	203.2	0	0	0.25	>4200
		Eastern Tropical South Pacific (ETSP) a, b
	8	ETSP_W50m (SRX080954)	–20.07 / –70.23	2009-08-16	50	Top of OMZ	0.2 – 1.6	1042057	144	70 / 8.04E–14		64	135 / 5.65E–33	14.54	34.82	57.21			2.698	1050
	9	ETSP_W110m (SRX080955)	–20.07 / –70.23	2009-08-12	110	OMZ core	0.2 – 1.6	905059	187	110 / 9.06E–26		84	110 / 2.85E–25	12.98	34.87	1.28			0.2	1050
	10	ETSP_W200m (SRX029171)	–20.07 / –70.23	2009-08-11	200	OMZ core	0.2 – 1.6	930359	69	97 / 4.55E–21		56	135 / 6.60E–33	12.12	34.84	1.8			0.11	1050
	11	ETSP_S50m (SRX080956)	–20.07 / –70.23	2010-01-15	50	Below OMZ	0.2 – 1.6	1530891	221	135 / 1.64E–33		71	149 / 4.01E–37	13.81	34.83	0.13	16.46	3.21	0.99	1050
	12	ETSP_S110m (SRX080960)	–20.07 / –70.23	2010-01-12	110	OMZ core	0.2 – 1.6	1456845	254	108 / 3.53E–25		86	125 / 6.35E–30	13.24	34.9	0	16.4	3.22	0.18	1050
		Central Red Sea c, d
	13	RS_50m	21.2076 / 38.468	Oct., 2008	50	DCM	0.1 – 0.8	1092892	158	94 / 1.34E–21		67	161 / 1.09E–40	27.34	39.38	238.43	0.14	0.12	0.229
	14	RS_700m	21.2076 / 38.468	Oct., 2008	700	Mesopelagic	0.1 – 0.8	509784	27	100 / 2.08E–23		20	32 / 7.04E–06	21.57	40.55	81.24			0.062
	15	RS_1500 m	21.2076 / 38.468	Oct., 2008	1500	Bathypelagic	0.1 – 0.8	1056745	61	102 / 1.43E–23		33	44 / 2.80E–06	21.73	40.55	114.97			0
		Mediterranean Sea
	16	MED_DCM50m, Coast of Alicante, Spain (SRR037008) e	38.4664 / 0.135	2007-10-15	50	DCM	0.22 – 5.0	1204381	271	145 / 8.30E–36		78	145 / 8.30E–36	15.9	38.6		b.d.l f	b.d.l f	3.48	200
	17	MarSea_1000m, Marmara Sea (SRA012098) g	40.503 / 28.14	2007-06-06	1000	Bathypelagic	0.22 – 5.0	257798	38	70 / 3.71E–14		20	54 / 8.45E–06	14.47	38.6	29.7			0	1300
	18	MVD_4908m, Matapan-Vavilov Deep (SRA043731) h	36.34 / 21.0744	June, 2010	4908	Hadopelagic	0.22 – 5.0	1394500	380	102 / 2.51E–23		95	75 / 1.49E–12	14.29	38.73	181	4.8	0.13	0	5093
		Puerto Rico Trench, N-W Atlantic Ocean i
	19	PRT_6000m, Atlantic Ocean (SRA029331)	19.667 / –65.966	?	6000	Hadopelagic	0.22 – 3.0	620600	519	100 / 8.58E–23		133	76 / 5.34E–15	1.5	34.84	240	24.18	1.67	0	8300
	All metagenomic data sets were obtained from NCBI short reads archive. Only reads that matched the query sequences under the following criteria were considered significant: bit score >40, E-value >10–5, and >97% sequence identity across a continous length of >200-bp. DCM, deep chlorophyll maximum zone.
	a Stewart et al. (2011). Genome Biol. 12:R26.
	b Bryant et al. (2012). Ecol. In press.
	c Thompson et al. (2012). Ecol. Letters. Submitted.
	d El Dorry et al., unpublished.
	e Ghai et al. (2010). ISME J. 4: 1154–1166.
	f Below detection limit.
	g Quasier et al. (2010). ISME J. 5: 285–304.
	h Smedile et al. (2012). Environ. Microbiol. doi:10.1111/j.1462-2920.2012.02827.x.
	g Eloe et al. (2011). PLoS One 6: e20388. doi:10.1371/journal.pone.0020388.
